# Supplementary material for: The COVID-19 Infection Did Not Aggravate the Mortality of Long-Term Care Facility Residents Under Strict Infection Control and with Immediate Anti-Viral Treatment: Real-World Analysis
Source: Viruses. 2025 Apr 26;17(5):625. doi: 10.3390/v17050625 (PMC12115418; doi:10.3390/v17050625)
Supplement: Supplementary file 1 [file viruses-17-00625-s001.zip]

Archive with 1 entries (1 files):
- viruses-3512196-supplementary.pdf
